# Supplementary material for: Complicated Diagnosis and Treatment of Rare Painless Acanthamoeba Keratitis
Source: J Clin Med. 2025 Jul 5;14(13):4763. doi: 10.3390/jcm14134763 (PMC12251361; doi:10.3390/jcm14134763)
Supplement: Supplementary file 1 [file jcm-14-04763-s001.zip]

Archive with 1 entries (1 files):
- jcm-3557653-supplementary.pdf
